# Supplementary material for: Enhancing Karate Performance: Development and Validation of a Karate-Specific Change-of-Direction Test
Source: J Funct Morphol Kinesiol. 2025 Oct 23;10(4):417. doi: 10.3390/jfmk10040417 (PMC12641751; doi:10.3390/jfmk10040417)
Supplement: Supplementary file 1 [file jfmk-10-00417-s001.zip]

Archive with 1 entries (1 files):
- jfmk-3905674-supplementary.xlsx
