# Supplementary material for: Enhancing Karate Performance: Development and Validation of a Karate-Specific Change-of-Direction Test
Source: J Funct Morphol Kinesiol. 2025 Oct 23;10(4):417. doi: 10.3390/jfmk10040417 (PMC12641751; doi:10.3390/jfmk10040417)
Supplement: Supplementary file 1 [file jfmk-10-00417-s001.zip › jfmk-3905674-supplementary.xlsx]

## Sheet: Feuil1
				Specific y CoD test
Gender	Age	Taille	MC	Test	Posttest	Y CoD TEST	T-half	SLJ	5-m	10-m	y scores
Male	18.22	174.2	59.8	7.58	7.62	6.4	6.12	2.1	1.02	1.84	109.043
Male	20.6	177.5	61.2	7.2	7.28	6.76	5.6	2.36	1.01	1.85	117.021
Male	20.1	173.2	62.2	7.76	7.72	6.43	5.49	2.15	1	1.81	108.333
Male	19.5	178.2	66.4	8.1	8.12	7	6.1	1.9	1.05	2.03	105.319
Male	19	181.2	70.2	6.85	6.8	5.73	5.58	2.8	1	1.9	104.04
Male	19.22	180	74.2	7.27	7.22	6.05	5.83	2.4	1	1.92	101.241
Male	20.2	184.2	77.2	7.46	7.41	6.1	6.12	2.3	1.01	1.93	111.34
Male	21.2	174	80.2	7.15	7.18	6.1	6	2.26	1	1.99	111.702
Male	22	175.3	73.2	7.46	7.49	7.01	6.15	2.3	1	1.84	114.184
Male	25.5	177.2	61.23	7	7.03	5.92	5.42	2.88	1	2	96.8421
Male	21.54	179.2	89.2	7.72	7.72	6.32	6.03	2.8	1	1.91	103.78
Male	22.2	178.56	74.5	7.93	7.9	6.43	5.98	2.72	1	1.95	101.418
Male	22.3	186.25	85.2	7.16	7.16	6.8	5.83	2.92	1	1.97	87.8357
Male	18.5	174.21	60.24	7.53	7.54	6.63	5.9	2.46	1	1.9	102.405
Male	19.25	189.24	89.95	7.73	7.7	6.54	6.1	2.41	1	1.99	99.0476
Male	20.2	178.92	74.5	7.49	7.45	7.1	6	2.46	1	2	111.828
Male	21.2	174.2	60.9	7.56	7.5	7.1	6.01	2.4	1	2	109.278
Male	19.92	174.8	67.5	7.88	7.9	7.29	6	2.48	1	2	114.583
Male	22.5	186.2	83.58	8.06	8.1	6.9	6.01	2.64	1	1.97	104.531
Male	23.2	189	89.8	7.38	7.38	7.01	6.03	2.2	1.25	2.12	104.333
Female	19.2	160.5	72.3	7.58	7.55	6.48	7.22	1.76	1.35	2.27	98.7654
Female	20.24	166.2	61.8	6.79	6.78	6.4	6.7	2.08	1	1.91	105.072
Female	22.75	170.25	79.2	7.93	7.9	6.8	6.5	2.09	1	1.95	100.749
Female	25.2	172.3	62.5	7.16	7.2	6.6	6.6	2.14	1.04	2	105.797
Female	22.3	162	55.3	7.67	7.62	6.48	6.26	1.8	1	1.9	116.471
Female	22.54	166.2	69.5	7.73	7.72	6.44	6.18	1.92	1	1.99	107.752
Female	21.2	160.3	50.2	7.13	7.12	6.38	6.1	1.94	1.01	1.98	120.784
Female	21.46	162.3	55.6	7.49	7.47	7.04	6.79	1.91	1	2	101.894
Female	21.58	170.2	68.5	7.56	7.58	7.08	6	2	1	2	106.593
Female	19.8	171.2	68	8.7	8.65	7.14	6.8	2.07	1.37	2.19	100
Female	19.8	171.3	69.5	8.18	8.19	7.6	6.7	1.96	1.16	2.07	99.6169
Female	21.26	169.32	68.5	8.14	8.1	7.18	7	2.02	1.21	2.05	88.2979
Female	21.57	170	56.2	8	7.98	7.44	6.81	1.92	1.22	2.1	90.9091
Female	21.87	169.3	55.2	8.34	8.2	7.9	6.76	1.85	1.29	2.23	99.8016
Female	19.2	170.2	74	8.92	8.91	7.78	6.6	1.82	1.17	2.04	91.6667
Female	18.5	166.3	50.2	7.93	7.95	6.98	6.68	2.03	1.22	2	108.429

## Sheet: Feuil2
Correlations
		Test	Posttest	YCODTEST	THALF	SLJ	S5	S10	YBALANCE
Test	Pearson Correlation	1	,997**	,704**	,466**	-,402*	,542**	,441**	-,350*
	Sig. (2-tailed)		3.00741e-38	1.63547e-06	0.00421277	0.0152176	0.000643956	0.00714879	0.036226
	N	36	36	36	36	36	36	36	36
Posttest	Pearson Correlation	,997**	1	,706**	,451**	-,393*	,525**	,417*	-,336*
	Sig. (2-tailed)	3.00741e-38		1.50779e-06	0.00575113	0.0177507	0.00100362	0.0113718	0.0448146
	N	36	36	36	36	36	36	36	36
YCODTEST	Pearson Correlation	,704**	,706**	1	,511**	-,439**	,505**	,500**	-0.271993
	Sig. (2-tailed)	1.63547e-06	1.50779e-06		0.00145394	0.00738364	0.00169512	0.00190007	0.108542
	N	36	36	36	36	36	36	36	36
THALF	Pearson Correlation	,466**	,451**	,511**	1	-,690**	,689**	,640**	-,360*
	Sig. (2-tailed)	0.00421277	0.00575113	0.00145394		3.20671e-06	3.44949e-06	2.62744e-05	0.0312667
	N	36	36	36	36	36	36	36	36
SLJ	Pearson Correlation	-,402*	-,393*	-,439**	-,690**	1	-,487**	-,398*	-0.0603857
	Sig. (2-tailed)	0.0152176	0.0177507	0.00738364	3.20671e-06		0.00260908	0.0162473	0.726453
	N	36	36	36	36	36	36	36	36
S5	Pearson Correlation	,542**	,525**	,505**	,689**	-,487**	1	,824**	-,419*
	Sig. (2-tailed)	0.000643956	0.00100362	0.00169512	3.44949e-06	0.00260908		6.48939e-10	0.0110155
	N	36	36	36	36	36	36	36	36
S10	Pearson Correlation	,441**	,417*	,500**	,640**	-,398*	,824**	1	-,433**
	Sig. (2-tailed)	0.00714879	0.0113718	0.00190007	2.62744e-05	0.0162473	6.48939e-10		0.00839914
	N	36	36	36	36	36	36	36	36
YBALANCE	Pearson Correlation	-,350*	-,336*	-0.271993	-,360*	-0.0603857	-,419*	-,433**	1
	Sig. (2-tailed)	0.036226	0.0448146	0.108542	0.0312667	0.726453	0.0110155	0.00839914
	N	36	36	36	36	36	36	36	36
**. Correlation is significant at the 0.01 level (2-tailed).
*. Correlation is significant at the 0.05 level (2-tailed).
